# Supplementary material for: Novel dietary FemTech based on dietary reference intakes for premenstrual and menstrual disorders: a pilot open-label randomized controlled trial of dietary intervention
Source: BMC Womens Health. 2026 Mar 9;26:178. doi: 10.1186/s12905-026-04382-6 (PMC13019880; doi:10.1186/s12905-026-04382-6)
Supplement: Supplementary file 3 — Supplementary Material 3. Table S1: All menu items of the tested meals and delivery schedules. Table S2: All reported adverse events. S3: Nutritional content of the test food (Hamburg steak lunch box). S4: Results of the MDQ subscale. S5: DRSP results for each item; * p<0.05, **p<0.01.***p<0.001. [file 12905_2026_4382_MOESM3_ESM.xlsx]

## Sheet: S1
Table S1 All menu items of tested meal
Menu	Menu
Apple Tomato Smoothie & Muffin Set	Beef Curry
Shrimp Chili Luchbox	Dry Curry with Minced Meat and Beans
Rice Balls (Chicken Gomoku & Edamame) with Pork Miso Soup	Bolognese Spaghetti
Rice Balls (Chicken Gomoku & Salmon) with Miso Soup	Twice-Cooked Pork Set Meal
Thai Basil Chicken Rice Luchbox	Shrimp and Vegetables in Lemon Garlic Stir-Fry Lunchbox
Salmon and Broccoli Pasta	Beef and Lotus Root Kinpira Lunchbox
Spicy Shrimp Pilaf with Lentil Soup	Seafood Tomato Sauce Spaghetti
Taco Rice Lunchbox	Grilled Chicken with Green Onion Lemon Sauce Set Meal
Chicken Nanban Lunchbox	Sweet and Sour Pork with Black Vinegar Lunchbox
Demi-glace Omelet Rice Lunchbox	Grilled Salmon with Salt Koji Lunchbox
Demi-glace Hamburg Steak Lunchbox	Ginger Pork Set Meal
Butter Chicken Curry	Stir-Fried Beef with Green Peppers Set Meal
Banana Mango Smoothie & Burger Set	Grilled Miso Cod Set Meal
Banana Mango Smoothie & French Toast Set	Chinese-style Rice Bowl Set Meal
Hashed Beef Rice	Mapo Eggplant Lunchbox
	Mentaiko Cream Pasta
	Delivery Schedule
	Menu	1st	2nd	3rd	4th	5th	6th	7th	SUM
	Apple Tomato Smoothie & Muffin Set	1	1	1	1	1	1	1	7
	Shrimp Chili Luchbox	1	1	1	1	1	1	1	7
	Rice Balls (Chicken Gomoku & Edamame) with Pork Miso Soup	1	1	1	1	1	1	1	7
	Rice Balls (Chicken Gomoku & Salmon) with Miso Soup	1	1	1	1	1	1	1	7
	Thai Basil Chicken Rice Luchbox	1	1	1	1	1	1	1	7
	Salmon and Broccoli Pasta	1	1	1	1	1	1	1	7
	Spicy Shrimp Pilaf with Lentil Soup	1	1	1	1	1	1	1	7
	Taco Rice Lunchbox	1	1	1	1	1	1	1	7
	Chicken Nanban Lunchbox	1	1	1	1	1	1	1	7
	Demi-glace Omelet Rice Lunchbox	1	1	1	1	1	1	1	7
	Demi-glace Hamburg Steak Lunchbox	1	1	1	1	1	1	1	7
	Butter Chicken Curry	1	1	1	1	1	1	1	7
	Banana Mango Smoothie & Burger Set	1	1	1	1	1	1	1	7
	Banana Mango Smoothie & French Toast Set	1	1	1	1	1	1		6
	Hashed Beef Rice	1	1	1	1	1	1		6
	Beef Curry	1	1	1	1	1	1		6
	Dry Curry with Minced Meat and Beans	1	1	1	1	1		1	6
	Bolognese Spaghetti	1	1	1	1	1		1	6
	Twice-Cooked Pork Set Meal	1	1	1	1	1		1	6
	Shrimp and Vegetables in Lemon Garlic Stir-Fry Lunchbox	1	1	1	1		1	1	6
	Beef and Lotus Root Kinpira Lunchbox	1	1	1	1		1	1	6
	Seafood Tomato Sauce Spaghetti	1	1	1	1		1	1	6
	Grilled Chicken with Green Onion Lemon Sauce Set Meal	1	1	1		1	1	1	6
	Sweet and Sour Pork with Black Vinegar Lunchbox	1	1	1		1	1	1	6
	Grilled Salmon with Salt Koji Lunchbox	1	1	1		1	1	1	6
	Ginger Pork Set Meal	1	1		1	1	1	1	6
	Stir-Fried Beef with Green Peppers Set Meal	1	1		1	1	1	1	6
	Grilled Miso Cod Set Meal	1	1		1	1	1	1	6
	Chinese-style Rice Bowl Set Meal	1		1	1	1	1	1	6
	Mapo Eggplant Lunchbox	1		1	1	1	1	1	6
	Mentaiko Cream Pasta	1		1	1	1	1	1	6

## Sheet: S2
Table S2 All reported adverse events during the trial.
	Group
Adverse event	Habitual	Opti
Gastrointestinal disorder (stomac ache, diarrhea, etc.)	16	22
Head ache	8	5
Respiratory problems (sore throat, runny nose, etc.)	9	15
Liver disorder	0	2
Infectious disease	23	2
Skin disorder	3	1
Eye disorder	4	0
Ear disorder	1	0
Positive urine sugar	1	0
Other symptoms (fever, pain, etc.)	6	6

## Sheet: S3
Content		Unit		Amount
Energy		kcal		499.6
Protein		g		23.8
Fat		g		12.3
SFA		g		2.8
n-3PUFA		g		0.9
n-6 PUFA		g		3.4
Carbohydrate		g		71.8
Fiber		g		6.5
Salt equ.		g /meal		1.8
K		mg		970.6
Ca		mg		248.4
Mg		mg		114.4
P		mg		364.3
Ir		mg		4
Zn		mg		4.8
Cu		mg		0.4
Mn		mg		1.3
I		μg		49.3
Ser		μg		18.4
Cr		μg		5
Mo		μg		68.4
RAE		μg		320.9
VD		μg		2.7
VE		mg		2.5
VK		μg		50.2
VB1		mg		0.4
VB2		mg		0.6
Nia		mg		10
VB6		mg		0.6
VB12		μg		1.7
FA*		μg		130.8
PA		mg		2
Bio		μg		19.3
VC		mg		46.7
Ile		mg		982.9
Leu		mg		1791.4
Lys		mg		1645.8
Suphur-containing amino acids		mg		850.8
Aromatic amino acids		mg		1855.6
Thr		mg		934.8
Trp		mg		287.7
Val		mg		1172
His		mg		739.7
FA, Folic Acid; PA, Pantothenic Acid; PUFA, Polyunsaturated Fatty Acids; RAE, Retinol Activity Equivalents; SFA, Saturated Fatty Acids; VC, Vitamin C; VD, Vitamin D; VE, Vitamin E; VK, Vitamin K

## Sheet: S4
A: Premenstrual												B: Menstrual
	Menstrual cycle	Pre		1		2		3					Menstrual cycle	Pre		1		2		3
I	Habitual	11	（7.0 - 14.0）	10	（6.8 - 12.0）	10	（7.0 - 13.0）	10	（7.0 - 14.5）			I	Habitual	10	（7.8 - 12.3）	9.5	（7.0 - 13.0）	9.5	（7.0 - 13.0）	9	（7.0 - 13.5）
	Opti	10.5	（7.0 - 15.0）	10	（6.0 - 12.3）	8.5	（5.8 - 13.0）	8	（4.8 - 11.0）	*			Opti	9	（7.0 - 12.3）	8.5	（6.0 - 12.0）	8	（5.8 - 10.3）	7	（4.8 - 11.0）	**
II	Habitual	14	（6.0 - 18.0）	12	（4.8 - 17.3）	14	（3.8 - 17.0）	13	（5.5 - 18.0）			II	Habitual	10.5	（4.8 - 15.0）	11	（4.8 - 16.0）	11	（4.8 - 15.3）	11	（4.0 - 16.5）
	Opti	11	（5.0 - 15.3）	9	（5.3 - 15.0）	9	（2.8 - 14.0）	8	（2.8 - 12.3）	*			Opti	8	（4.0 - 12.0）	7	（4.0 - 12.0）	6.5	（2.8 - 11.0）	6.5	（3.0 - 12.0）	*
III	Habitual	11	（9.0 - 12.3）	10	（7.8 - 12.0）	10	（7.8 - 13.0）	10	（7.0 - 13.0）			III	Habitual	10	（7.0 - 12.0）	10	（7.0 - 13.0）	9	（7.8 - 13.0）	10	（6.0 - 12.5）
	Opti	10	（6.0 - 12.3）	9	（5.8 - 12.0）	9	（5.0 - 11.0）	8	（4.0 - 11.3）	*			Opti	7.5	（5.0 - 11.0）	8	（5.8 - 10.3）	7	（5.0 - 10.0）	7	（4.0 - 10.3）	*
IV	Habitual	2	（0.8 - 6.0）	2	（0.0 - 5.0）	2	（0.8 - 4.0）	2	（0.0 - 5.0）			IV	Habitual	2	（1.0 - 4.0）	1.5	（0.0 - 4.3）	2	（0.0 - 4.0）	1	（0.0 - 5.5）
	Opti	1.5	（0.0 - 4.0）	1	（0.0 - 5.0）	1	（0.0 - 3.0）	1	（0.0 - 3.0）				Opti	1	（0.0 - 3.3）	1	（0.0 - 3.0）	1	（0.0 - 2.3）	0	（0.0 - 2.3）
V	Habitual	9	（6.0 - 10.0）	8	（6.0 - 10.0）	9	（6.0 - 10.0）	9	（6.0 - 10.0）			V	Habitual	6.5	（3.8 - 8.0）	7	（5.0 - 9.0）	6.5	（4.0 - 8.3）	6	（5.0 - 8.0）
	Opti	8	（6.0 - 10.0）	8	（6.0 - 10.0）	8	（5.0 - 10.3）	6.5	（4.8 - 10.0）	*			Opti	6	（3.8 - 8.0）	6	（4.0 - 8.0）	5	（2.0 - 7.3）	5	（3.0 - 7.0）	*
VI	Habitual	15	（11.8 - 20.0）	15	（11.8 - 21.0）	14.5	（9.8 - 20.0）	14	（9.0 - 22.0）			VI	Habitual	10	（6.0 - 13.5）	10.5	（4.8 - 15.0）	10.5	（4.0 - 15.5）	13	（4.5 - 16.0）
	Opti	12.5	（7.8 - 18.0）	10.5	（5.0 - 16.0）	9.5	（4.0 - 15.0）	8	（3.0 - 14.3）	***			Opti	8	（5.0 - 10.0）	8	（3.8 - 11.3）	7	（3.0 - 11.3）	5	（2.0 - 10.0）	**
VII	Habitual	3	（2.0 - 4.3）	3	（1.0 - 6.0）	3	（1.8 - 6.0）	3	（0.0 - 6.0）			VII	Habitual	3	（2.0 - 6.0）	4	（0.8 - 5.0）	3.5	（1.0 - 6.0）	4	（2.0 - 6.5）
	Opti	3	（0.0 - 5.0）	3	（1.0 - 5.0）	3	（1.0 - 5.0）	2.5	（0.0 - 5.0）				Opti	3	（1.0 - 5.0）	3	（1.0 - 5.0）	2	（1.0 - 5.0）	2	（0.0 - 5.0）	*
VIII	Habitual	3	（0.8 - 7.0）	3	（0.0 - 8.0）	3	（0.0 - 8.0）	3	（0.0 - 7.0）			VIII	Habitual	2	（0.0 - 4.3）	1	（0.0 - 5.5）	2	（0.0 - 5.0）	2	（0.0 - 5.5）
	Opti	1	（0.0 - 4.3）	1	（0.0 - 5.3）	1	（0.0 - 3.3）	1	（0.0 - 3.3）	*			Opti	1	（0.0 - 3.0）	1	（0.0 - 3.5）	0.5	（0.0 - 3.0）	0	（0.0 - 3.0）	*
C: Postmenstrual
	Menstrual cycle	Pre		1		2		3
I	Habitual	2	（1.0 - 3.3）	2	（0.0 - 3.0）	3	（0.0 - 4.0）	2	（0.0 - 4.0）
	Opti	2	（1.0 - 4.0）	2	（0.8 - 6.0）	2	（0.0 - 5.5）	1.5	（0.0 - 5.0）
II	Habitual	1	（0.0 - 5.0）	1	（0.0 - 4.0）	1	（0.0 - 5.0）	1	（0.0 - 5.5）
	Opti	1	（0.0 - 4.0）	1	（0.0 - 5.0）	1	（0.0 - 4.5）	1	（0.0 - 3.0）
III	Habitual	1	（0.0 - 4.0）	2	（0.8 - 4.0）	2	（0.0 - 4.0）	1	（0.0 - 4.0）
	Opti	2	（0.0 - 4.0）	2	（0.0 - 4.0）	1	（0.0 - 4.5）	1	（0.0 - 3.0）
IV	Habitual	0	（0.0 - 1.0）	0	（0.0 - 0.0）	0	（0.0 - 0.0）	0	（0.0 - 0.0）
	Opti	0	（0.0 - 0.0）	0	（0.0 - 0.3）	0	（0.0 - 0.5）	0	（0.0 - 0.0）
V	Habitual	1	（0.8 - 2.0）	2	（1.0 - 2.0）	1	（1.0 - 3.0）	1	（1.0 - 3.0）
	Opti	1.5	（0.0 - 3.0）	2	（0.0 - 4.0）	2	（0.0 - 3.0）	1	（0.0 - 3.0）
VI	Habitual	1	（0.0 - 4.0）	1	（0.0 - 3.3）	1	（0.0 - 6.0）	2	（0.0 - 6.0）
	Opti	0.5	（0.0 - 3.0）	0.5	（0.0 - 5.3）	1	（0.0 - 5.0）	0	（0.0 - 2.3）	*
VII	Habitual	8	（4.8 - 9.3）	8	（3.0 - 9.0）	7.5	（2.5 - 9.0）	7	（3.5 - 9.5）
	Opti	5	（1.0 - 8.0）	6	（1.0 - 8.0）	5	（2.0 - 8.0）	5	（1.0 - 8.0）
VIII	Habitual	0	（0.0 - 1.0）	0	（0.0 - 1.3）	0	（0.0 - 2.0）	0	（0.0 - 2.0）
	Opti	0	（0.0 - 0.0）	0	（0.0 - 1.3）	0	（0.0 - 1.0）	0	（0.0 - 0.0）

## Sheet: S5
DRSP
	Menstrual cycle	Pre		1		2		3
Hopeless	Habitual	2.6	(1.8 - 3.3)	2.55	(1.95 - 3.73)	2.45	(1.4 - 3.45)	2.5	(1.2 - 3.3)
	Opti	2.2	(1.3 - 3.05)	2	(1.2 - 3)	1.8	(1 - 2.5)	1.55	(1 - 2.43)	*
Tense	Habitual	3	(2.48 - 3.5)	2.7	(1.95 - 3.73)	2.8	(1.8 - 3.35)	2.5	(1.8 - 3.5)
	Opti	2.4	(1.8 - 3.23)	2.3	(1.35 - 3)	1.8	(1.2 - 2.53)	1.9	(1 - 2.5)	**
Mood swing	Habitual	3.2	(2 - 4)	2.9	(1.8 - 4)	2.9	(1.58 - 3.8)	2.5	(1.8 - 4)
	Opti	2.8	(1.75 - 3.6)	2.3	(1.4 - 3)	1.9	(1 - 2.85)	2	(1 - 2.73)	*
Conflicts	Habitual	2.25	(1.7 - 3.3)	2.25	(1.58 - 3.2)	1.9	(1.4 - 2.85)	2	(1.25 - 3.2)
	Opti	2.1	(1.3 - 3.4)	2	(1.2 - 3)	2	(1 - 2.8)	1.55	(1 - 2.43)	*
Lethargic	Habitual	3.45	(2.6 - 4.4)	3.45	(2.55 - 4.3)	3.4	(2.75 - 4.3)	3.3	(2.5 - 4.35)
	Opti	3.4	(2.3 - 4.53)	3.25	(2.3 - 4.38)	2.5	(2 - 4)	2.7	(2.15 - 3.6)	*
Specific foods	Habitual	2.55	(1.73 - 4.2)	2.55	(1.5 - 3.65)	2.7	(1.55 - 3.85)	2.4	(1.7 - 3.45)
	Opti	2.4	(1.4 - 3.53)	2.1	(1.2 - 3.35)	2	(1 - 3.05)	1.6	(1.15 - 2.23)	**
Sleep more	Habitual	3.4	(2.6 - 4.33)	3.45	(2.4 - 4.4)	3.7	(2.8 - 4.3)	3.4	(2.55 - 4.5)
	Opti	3.6	(2.28 - 4.4)	3.1	(2.4 - 4.05)	3.1	(1.95 - 4)	3	(2 - 3.85)
Weight gain	Habitual	3.15	(2.38 - 4.33)	2.9	(2.2 - 4.45)	3	(2 - 4.33)	3	(2 - 4.55)
	Opti	3	(2.15 - 4.65)	2.9	(2.23 - 4)	2.9	(2 - 3.8)	2.7	(2 - 3.3)
Hopeless: Felt hopeless. Tense: Felt anxious, tense, keyed up, or on edge. Mood swing: Had mood swings (e.g., suddenly felt sad or tearful). Conflicts: Had conflicts or problems with people. Lethargic: Felt lethargic, tired, fatigued, or had a lack of energy. Specific foods: Had cravings for specific foods. Sleep more: Slept more, took naps, found it hard to get up when intended. Weight gain: Had…
