# Supplementary material for: Novel dietary FemTech based on dietary reference intakes for premenstrual and menstrual disorders: a pilot open-label randomized controlled trial of dietary intervention
Source: BMC Womens Health. 2026 Mar 9;26:178. doi: 10.1186/s12905-026-04382-6 (PMC13019880; doi:10.1186/s12905-026-04382-6)
Supplement: Supplementary file 4 — Supplementary Material 4. S6: Results of additional analysis: the Hodges-Lehmann estimate and its confidence interval for the between-group comparison primary outcomes. [file 12905_2026_4382_MOESM4_ESM.xlsx]

## Sheet: DRSP_Wilcoxon
Item	Timing	Z value	N (habitual)	N (Opti)	rank sum (habitual)	rank sum (Opti)	Wilcoxon pValue	HL estimated value	HL(underlimit～upperlimit)	WMWodds	Odds(underlimit～upperlimit)
Total score	Pre	1.1450	42	46	2006	1910	0.2523613156	2	-1.4 ～ 5.6	0.752	0.458 ～ 1.233
Total score	Cycle1	1.5660	42	46	2056.5	1859.5	0.1172322290	2.8	-0.8 ～ 6.2	0.675	0.409 ～ 1.115
Total score	Cycle2	2.6990	42	46	2192	1724	0.0069624293	4.6	1.3 ～ 8	0.499	0.298 ～ 0.835
Total score	Cycle3	2.9040	41	46	2145.5	1682.5	0.0036828610	4.6	1.6 ～ 7.7	0.468	0.275 ～ 0.796
Psychological score	Pre	1.7800	42	46	2082	1834	0.0751203077	1.6	-0.2 ～ 3.2	0.639	0.386 ～ 1.056
Psychological score	Cycle1	1.6550	42	46	2067	1849	0.0980189557	1.65	-0.4 ～ 3.6	0.66	0.401 ～ 1.086
Psychological score	Cycle2	2.5070	42	46	2169	1747	0.0121664572	2.2	0.5 ～ 4.2	0.526	0.315 ～ 0.878
Psychological score	Cycle3	2.7320	41	46	2125	1703	0.0062895284	2.2	0.4 ～ 4.6	0.492	0.291 ～ 0.831
Physical score	Pre	0.5350	42	46	1933	1983	0.5928051211	0.5	-1.2 ～ 2.4	1.142	0.7 ～ 1.863
Physical score	Cycle1	0.8860	42	46	1975	1941	0.3758136694	0.8	-1 ～ 2.8	0.802	0.49 ～ 1.312
Physical score	Cycle2	2.5230	42	46	2171	1745	0.0116242796	2.4	0.4 ～ 4.3	0.524	0.315 ～ 0.872
Physical score	Cycle3	2.6960	41	46	2121	1707	0.0070096199	2.1	0.6 ～ 3.8	0.497	0.294 ～ 0.839

## Sheet: MDQ_Wilcoxcon_premenstual
Menstrual cycle phase	Timing	Z value	N (habitual)	N (Opti)	rank sum (habitual)	rank sum (Opti)	Wilcoxon pValue	HL estimated value	HL(underlimit～upperlimit)	WMWodds	Odds(underlimit～upperlimit)
premenstrual	Pre	0.6600	42	46	1948	1968	0.5091716784	4	-8 ～ 16	1.178	0.722 ～ 1.923
premenstrual	Cycle1	1.9090	42	46	2097.5	1818.5	0.0562452488	11	0 ～ 23	0.617	0.375 ～ 1.017
premenstrual	Cycle2	2.1890	42	46	2131	1785	0.0285845140	14	2 ～ 27	0.573	0.345 ～ 0.953
premenstrual	Cycle3	3.0830	41	46	2166.5	1661.5	0.0020498315	21	8 ～ 34	0.445	0.262 ～ 0.754
menstrual	Pre	1.6630	42	46	2068	1848	0.0963621708	9	-2 ～ 18	0.658	0.399 ～ 1.087
menstrual	Cycle1	2.0010	42	46	2108.5	1807.5	0.0453732945	11	0 ～ 22	0.603	0.365 ～ 0.995
menstrual	Cycle2	2.4610	42	46	2163.5	1752.5	0.0138601415	14	3 ～ 25	0.533	0.321 ～ 0.885
menstrual	Cycle3	2.8620	41	46	2140.5	1687.5	0.0042103953	18	7 ～ 32	0.474	0.279 ～ 0.804
postmenstrual	Pre	1.2500	42	46	2018.5	1897.5	0.2112489308	3	-2 ～ 7	0.732	0.445 ～ 1.204
postmenstrual	Cycle1	0.0960	42	46	1880.5	2035.5	0.9234044038	0	-5 ～ 5	0.976	0.596 ～ 1.599
postmenstrual	Cycle2	0.6420	42	45	1923.5	1904.5	0.5210693130	2	-4 ～ 7	0.852	0.519 ～ 1.4
postmenstrual	Cycle3	1.6550	41	46	1998.5	1829.5	0.0978562963	4	-1 ～ 11	0.658	0.399 ～ 1.086

## Sheet: DRSP_effectsize
Item	Timing	p value	Z value	effect size	cliff's delta	95% CI
Total score	Pre	0.2523613156	1.1446	0.122	-0.142	-0.371 ～ 0.103
Total score	Cycle1	0.117232229	1.5665	0.167	-0.194	-0.419 ～ 0.053
Total score	Cycle2	0.0069624294	2.6986	0.288	-0.334	-0.54 ～ -0.091
Total score	Cycle3	0.003682861	2.9041	0.311	-0.362	-0.567 ～ -0.115
Psychological score	Pre	0.0751203077	1.7797	0.19	-0.22	-0.442 ～ 0.026
Psychological score	Cycle1	0.0980189557	1.6545	0.176	-0.205	-0.427 ～ 0.04
Psychological score	Cycle2	0.0121664573	2.5073	0.267	-0.311	-0.52 ～ -0.066
Psychological score	Cycle3	0.0062895284	2.7323	0.293	-0.34	-0.548 ～ -0.094
Physical score	Pre	0.5928051211	0.5348	0.057	-0.066	-0.301 ～ 0.176
Physical score	Cycle1	0.3758136694	0.8856	0.094	-0.11	-0.341 ～ 0.134
Physical score	Cycle2	0.0116242796	2.5233	0.269	-0.313	-0.52 ～ -0.07
Physical score	Cycle3	0.00700962	2.6964	0.289	-0.336	-0.544 ～ -0.089

## Sheet: MDQ_efectsize
Menstrual cycle phase	Timing	p value	Z value	effect size	cliff's delta	95% CI
premenstrual	Pre	0.1518489309	1.433	0.153	-0.178	-0.402 ～ 0.067
premenstrual	Cycle1	0.0562452488	1.9091	0.204	-0.237	-0.454 ～ 0.007
premenstrual	Cycle2	0.028584514	2.1892	0.233	-0.271	-0.486 ～ -0.025
premenstrual	Cycle3	0.0020498315	3.0829	0.331	-0.384	-0.584 ～ -0.141
menstrual	Pre	0.0963621708	1.6628	0.177	-0.206	-0.429 ～ 0.04
menstrual	Cycle1	0.0453732945	2.0012	0.213	-0.248	-0.464 ～ -0.004
menstrual	Cycle2	0.0138601416	2.4609	0.262	-0.305	-0.514 ～ -0.062
menstrual	Cycle3	0.0042103954	2.8620	0.307	-0.357	-0.562 ～ -0.11
postmenstrual	Pre	0.2112489308	1.2501	0.133	-0.155	-0.383 ～ 0.091
postmenstrual	Cycle1	0.9234044039	0.0961	0.01	-0.012	-0.252 ～ 0.229
postmenstrual	Cycle2	0.521069313	0.6417	0.069	-0.08	-0.316 ～ 0.165
postmenstrual	Cycle3	0.0978562963	1.6553	0.177	-0.206	-0.429 ～ 0.04
